# Supplementary material for: Proteomic Profiling of Plasma-Derived Biomarkers in Patients with Bladder Cancer: A Step towards Clinical Translation
Source: Life (Basel). 2021 Nov 25;11(12):1294. doi: 10.3390/life11121294 (PMC8704559; doi:10.3390/life11121294)
Supplement: Supplementary file 1 [file life-11-01294-s001.zip]

Archive with 1 entries (1 files):
- life-1402174-supplementary.pdf
